# Supplementary material for: Integrated Analysis of Somatic DNA Variants and DNA Methylation of Tumor Suppressor Genes in Colorectal Cancer
Source: Int J Mol Sci. 2025 Feb 14;26(4):1642. doi: 10.3390/ijms26041642 (PMC11855003; doi:10.3390/ijms26041642)
Supplement: Supplementary file 1 [file ijms-26-01642-s001.zip]

Archive with 3 entries (2 files):
- Supple_Table/
- Supple_Table/Supple_Table_1.xlsx
- Supple_Table/Supple_Table_2.xlsx
