# Supplementary material for: Integrated Analysis of Somatic DNA Variants and DNA Methylation of Tumor Suppressor Genes in Colorectal Cancer
Source: Int J Mol Sci. 2025 Feb 14;26(4):1642. doi: 10.3390/ijms26041642 (PMC11855003; doi:10.3390/ijms26041642)
Supplement: Supplementary file 1 [file ijms-26-01642-s001.zip › Supple_Table/Supple_Table_2.xlsx]

## Sheet: Supple_Table_2
Supplemental Table 2. Long-range PCR Primers used in this study
Gene	Primer Name	Primer Sequence	Chr	POS (hg38)		size (bp)
APC	APC_L_5-1F	5'-TCACTTTTTCCACTCACCTACCAGTGC-3'	5	112658178	112658204	25833
	APC_L_5-1R	5'-TAGGACAGAGAAGGTTGGGTTCATGC-3'		112684010	112683985
	APC_L_5-2F	5'-GGAAGTTCAAGATTAAGGTGCCAGTCG-3'		112682857	112682883	26591
	APC_L_5-2R	5'-AGGCTCTGGTTCCAGAAAAGTGAAGG-3'		112709447	112709422
	APC_L_A-F	5'-AAACTCAACTTCCCCTTAGCTGGAACC-3'		112701359	112701385	19298
	APC_L_A-R	5'-TTCTACCTATGCCACTCTTTGCTGACG-3'		112720656	112720630
	APC_L_A2-F	5'-TCCAATGTTGGGAAGTCTCTAGGAAGC-3'		112718209	112718235	20489
	APC_L_A2-R	5'-TGCTGCAAGGTTTCTTATTCCTCTGC-3'		112738697	112738672
	APC_L_B-F	5'-GCGGAGAGAGAAGCAGCTGTGTAATC-3'		112737747	112737772	22187
	APC_L_B-R	5'-ACTTTGTCATTTCAGGGAGGCTGCTAC-3'		112759933	112759906
	APC_L_C-F	5'-AAAGCTGAAAGATGGCATGGTGTAGG-3'		112758975	112759000	21911
	APC_L_C-R	5'-ATCCTGGCAGGTACCTAGTTGTTCTTCC-3'		112780885	112780858
	APC_L_D-F	5'-GTGTTTGAATTCCACGTCACATCAGG-3'		112780576	112780601	23024
	APC_L_D-R	5'-CCAGGGACTGTGTTAAGGGTATCTTGC-3'		112803599	112803573
	APC_L_E-F	5'-TGTAGGTGGGAGACCCATAAAGAAAGG-3'		112802709	112802735	20727
	APC_L_E-R	5'-GAGTGAGAAGAAGGTAATCCCCTGTGG-3'		112823435	112823409
	APC_L_F-F	5'-CTGGATCTCTCTAGTCATGCCACAAGC-3'		112822971	112822997	23551
	APC_L_F-R2	CCTCATCCAGCAGTCTTTACTTCAATGG-3'		112846521	112846494
	APC_L_3-1F	5'-TTTTGGGAGGCACTCTTGATGGTTAG-3'		112844304	112844329	25799
	APC_L_3-1R	5'-AGTTACCTTGGTCCCAAAACAGGTGAG-3'		112870102	112870076
	APC_L_3-2F	5'-TGCTTTAGCACCTTGAGGTACACTTTCC-3'		112868207	112868234	25675
	APC_L_3-2R	5'-CTTAGGGCATGCTAGAGCAGAGTTGC-3'		112893881	112893856
SMAD4	SMAD4_L_5-1F	5'-AAAGGGCCCAGAAAGTCAGATATTGG-3'	18	50981770	50981795	25309
	SMAD4_L_5-1R	5'-GCAGCTGCAGAGTATTCAGGGTAAGG-3'		51007078	51007053
	SMAD4_L_5-2F	5'-GTGCCTGGTATGCAACTATTGATCTGG-3'		51005456	51005482	25721
	SMAD4_L_5-2R	5'-GGGTTCAGTTAGGTGCTAAGAATGTGTCC-3'		51031176	51031148
	SMAD4_L_1-2F	5'-AGGAGGTCAAGGATCAGGAAACTAAACG-3'		51027917	51027944	19200
	SMAD4_L_1-2R	5'-TCAAACTATGCACAATGCTCAGACAGG-3'		51047116	51047090
	SMAD4_L-2-9FN	5'-CCTCCCTTACTTCAGGCTCTGTTACCC-3'		51042388	51042414	24126
	SMAD4_L-2-9R	5'-GGTAATTTGCCAAAGTCACATGACAGC-3'		51066513	51066487
	SMAD4_L-9-12F	5'-TCTGAAGTGTTCTTCCCAATCATCTGC-3'		51064329	51064355	21349
	SMAD4_L-9-12RN	5'-CAGAAGGCAGAGAGACACACAACTGC-3'		51085677	51085652
	SMAD4_L_3-1F	5'-AGCTTTGTGGTAGCTGGAGAGGAAGG-3'		51084539	51084564	25438
	SMAD4_L_3-1R	5'-ACAGGACACTGAACAGTCCCTCTAGGC-3'		51109976	51109950
	SMAD4_L_3-2F	5' TTGACAGTGAGACCACAGGTACATTGC-3'		51108632	51108658	24525
	SMAD4_L_3-2R	5'- GAAGTTGCCATCCACCAAATACAAGG-3'		51133156	51133131
TP53	TP53_L_5-1F2	5'-TGTCTGGATTAGAAAGCGGATCTTGG-3'	17	7733800	7733775	24178
	TP53_L_5-1R	5'-CTCCTCCAGTTTAATTCCTGGTTTGAGG-3'		7709623	7709650
	TP53_L_5-2F2	5'-CACTAGAGGGCAGGAAGAGGTATCAGC-3'		7711064	7711038	25217
	TP53_L_5-2R2	5'-ATGAAAAGGGTCTGTGACTTGGTAGGC-3'		7685848	7685874
	TP53_u_F1	5'-ATCCTCCTTCAGGTCTTAGCTCAAATGC-3'		7690521	7690494	29544
	TP53_u_R1	5'-CTCCATATGTCACATCCACCTCATTCC-3'		7660978	7661004
	TP53_L_3-1F2	5'-CCTCTCACTCATGTGATGTCATCTCTCC-3'		7669740	7669713	24947
	TP53_L_3-1R2	5'-TCCAGCCATTCTCTAGGGTCTACAAGG-3'		7644794	7644820
	TP53_L_3-2F	5'-AAAGGGTCCTTGTAGACCCTAGAGAATGG-3'		7644827	7644799	24996
	TP53_L_3-2R	5'-GGCTAGCTTTTCATCCTCAACAGTGC-3'		7619832	7619857
MLH1	MLH1_v_A-F	5'-AAGATCTTCTTGCACCTCCAACTCAGG-3'	3	36992454	36992480	20223
	MLH1_v_A-R	5'-CCTGAGACCGCTAGGAATCTATGATGG-3'		37012676	37012650
	MLH1_v_B-F	5'-GTGGACAATATTCGCTCCATCTTTGG-3'		37012059	37012084	19823
	MLH1_v_B-R	5'-AGTAGCCAGCCTGTTGGTCTGTTAAGG-3'		37031881	37031855
	MLH1_v_C-F	5'-CATGCAGGAAGGCTAGATGCATAACC-3'		37031361	37031386	20402
	MLH1_v_C-R	5'-CTTCTGAGATGCCCTGGTCTACTTTATGG-3'		37051762	37051734
EPCAM	EPCAM_MSH2_F1	5'-GGAAGTCTCAGCACAGAATCTTCAAACC-3'	2	47369014	47369041	35551
	EPCAM_MSH2_R1	5'-GCCCTCTCCCTAGCAAACTTCTAGTCC-3'		47404564	47404538
MSH2	MSH2_v_A-F	5'-AATGTGGCTAACAGGCAGCAGTAAGG-3'		47402608	47402633	22681
	MSH2_v_A-R	5'-ACATGACGTGACCCTGTAGTGCTTTTC-3'		47425288	47425262
	MSH2_v_B-F	5'-ATGCTGATAGGTCCCATTGTGCTTTC-3'		47420347	47420372	22977
	MSH2_v_B-R	5'-AAAGCCCTACAGTCTTAACCCAAGGACTC-3'		47443323	47443295
	MSH2_v_C-F	5'-TGGTGAGTTTTGGACTTCTGTTGTGC-3'		47441168	47441193	22254
	MSH2_v_C-R	5'-CCCAAAGCCTAATCAATGCACTACTCC-3'		47463421	47463395
	MSH2_v_D-F	5'-TCTAAGGTAGATCCTTGGTTTGGGCAAC-3'		47462646	47462673	22383
	MSH2_v_D-R	5'-CACCAACCCTGAACTGCTACTTTGTCTC-3'		47485028	47485001
MSH6	MSH6_v_A-F	5'-CAGAGCTCTTAACCAGTAGGCCAGAGG-3'	2	47778491	47778517	20821
	MSH6_v_A-R	5'-CCAATAAGAGCATCCATGTGGTACAGC-3'		47799311	47799285
	MSH6_v_B-F	5'-ACAGTGCAAAGCCTGAAATACTGAGAGC-3'		47795933	47795960	19154
	MSH6_v_B-R	5'-CTTTGGTGGAGGAACTAATTCCAGACG-3'		47815086	47815060
PMS2	PMS2_L-2-9F	5'-GGATAACAAGCAGTGGGAAAACAGACC-3'	7	6011581	6011555	24490
	PMS2_L-1-9RN2	5'-GTATCTTCCTGGTTTGAATGGCAGTCC-3'		5987092	5987118
	PMS2_L-9-15FN2	5'-AGATACCCGTGAACTGCAATAGTGATCC-3'		5995778	5995751	23105
	PMS2_L-9-15RN	5'-CAGGGCTGAGAATCACTAACTGAAAAGG-3'		5972674	5972701
